# Supplementary material for: Analysis of Culturable Bacterial Diversity of Pangong Tso Lake via a 16S rRNA Tag Sequencing Approach
Source: Microorganisms. 2024 Feb 17;12(2):397. doi: 10.3390/microorganisms12020397 (PMC10892101; doi:10.3390/microorganisms12020397)
Supplement: Supplementary file 1 [file microorganisms-12-00397-s001.zip]

Archive with 10 entries (9 files):
- microorganisms-2772852-supplementary/
- microorganisms-2772852-supplementary/Figure S3.pdf
- microorganisms-2772852-supplementary/Figure S5.tif
- microorganisms-2772852-supplementary/figure S6.tif
- microorganisms-2772852-supplementary/supplementary figures.pptx
- microorganisms-2772852-supplementary/Table S1. Physicochemical.pdf
- microorganisms-2772852-supplementary/Table S2 Read statistics.xlsx
- microorganisms-2772852-supplementary/Table S3.xlsx
- microorganisms-2772852-supplementary/table S4.xlsx
- microorganisms-2772852-supplementary/Table S5.xlsx
