# Supplementary material for: Analysis of Culturable Bacterial Diversity of Pangong Tso Lake via a 16S rRNA Tag Sequencing Approach
Source: Microorganisms. 2024 Feb 17;12(2):397. doi: 10.3390/microorganisms12020397 (PMC10892101; doi:10.3390/microorganisms12020397)
Supplement: Supplementary file 1 [file microorganisms-12-00397-s001.zip › microorganisms-2772852-supplementary/Table S2 Read statistics.xlsx]

## Sheet: Sheet1
Nanopore Processed Reads Statistics
Sample Name	PW	PSD	PSD_R2A	PSD_R2A_100	PW_R2A	PSD_TSBA500	PW_R2A100	PW_TSBA500
Contigs Generated	24858	16173	42958	28148	19898	11795	40666	45633
Maximum Contig Length	3121	3164	3112	3109	3109	7035	11564	14784
Minimum Contig Length	143	165	147	176	196	191	10	14
Average Contig Length (bp)	1416.1	1431.5	1371.2	1426.3	1412.5	1465.9	1132.2	1131.4
Median Contig Length (bp)	1373.5	1524	1325	1381	1423	1467	1291	1527
Total Contigs Length	35246651	2,31,51,733	5,89,04,204	4,01,47,694	2,81,06,384	1,72,90,192	4,60,41,214	5,16,28,819
Contigs >= 100 bp	24858	16173	42958	28148	19898	11795	40471	45428
Contigs >= 200 bp	24855	16169	42938	28147	19896	11794	39730	44728
Contigs >= 500 bp	24642	16033	41565	27923	19552	11746	37167	42185
Contigs >= 1 Kbp	24056	15689	38989	27219	18733	11610	24771	27868
N50	1453	1572	1567	1564	1572	1585	1389	1488
