# Supplementary material for: Analysis of Culturable Bacterial Diversity of Pangong Tso Lake via a 16S rRNA Tag Sequencing Approach
Source: Microorganisms. 2024 Feb 17;12(2):397. doi: 10.3390/microorganisms12020397 (PMC10892101; doi:10.3390/microorganisms12020397)
Supplement: Supplementary file 1 [file microorganisms-12-00397-s001.zip › microorganisms-2772852-supplementary/Table S3.xlsx]

## Sheet: %Distribution
		PSD	PSD_R2A	PSD_R2A100	PSD_TSBA500	PW	PW_R2A	PW_R2A100	PW_TSBA500
	Total Classified	1	1	1	1	1	1	0.7	0.691
	Total unclassified	0.000248	0.000257	0.000257	8.5e-05	4.03e-05	0.000101	0.3	0.309

## Sheet: Phylum
	PSD	PSD_R2A	PSD_R2A100	PSD_TSBA500	PW	PW_R2A	PW_R2A100	PW_TSBA500
Pseudomonadota	0.7849	0.9905	0.8867	0.8398	0.8842	0.9648	0.9036	0.9077
Bacillota	0.01017	0.001938	0.03715	0.1508	0.001575	0.02923	0.06574	0.07105
Bacteroidota	0.07457	0.006983	0.0705	0.004843	0.08789	0.004737	0.02231	0.001838
Actinomycetota	0.007892		0.005201	0.004418	0.01761	0.001109	0.00657	0.01752
Cyanobacteria/Chloroplast	0.07267				0.005493		0.001335	0.001711
Planctomycetota	0.01642
Verrucomicrobiota	0.009471				0.00206
Deinococcus-Thermus	0.008524
Acidobacteriota	0.005619
Gemmatimonadota	0.004609
Hydrogenedentes	0.001452
Nitrospirota	0.0012

## Sheet: Class
	PSD	PSD_R2A	PSD_R2A100	PSD_TSBA500	PW	PW_R2A	PW_R2A100	PW_TSBA500
Gammaproteobacteria	0.3039	0.1433	0.4019	0.7734	0.549	0.9429	0.8943	0.8993
Betaproteobacteria	0.3586	0.8233	0.2216	0.04462	0.03835	0.008829	0.001234	0.001907
Alphaproteobacteria	0.0839	0.02172	0.2642	0.02176	0.3025	0.01297	0.007475	0.005911
Bacilli	0.007293	0.001855	0.03721	0.1509	0.001425	0.02896	0.06526	0.07067
Chloroplast	0.07351				0.004275		0.00134	0.001652
Cytophagia	0.03143	0.006104	0.06409	0.002295	0.02707	0.002018	0.01449
Flavobacteriia	0.01097		0.003928	0.002295	0.04816	0.002472	0.006946	0.001303
Deltaproteobacteria	0.04544
Sphingobacteriia	0.02233				0.00285
Actinobacteria	0.008068		0.005213	0.00442	0.01775	0.00111	0.006593	0.01757
Planctomycetia	0.01104
Opitutae	0.009358				0.001425
Deinococci	0.008713
Phycisphaerae	0.005034
Gemmatimonadetes	0.004712
Bacteroidia	0.003614		0.0009998		0.003623
Acidobacteria_Gp3	0.003227
Clostridia	0.002388
Epsilonproteobacteria		0.00216
Acidobacteria_Gp6	0.001678
Cyanobacteria					0.001262
Nitrospira	0.001226

## Sheet: Order
	PSD	PSD_R2A	PSD_R2A100	PSD_TSBA500	PW	PW_R2A	PW_R2A100	PW_TSBA500
Rhodobacterales	0.05176	0.01651	0.2161	0.00539	0.3131	0.009268	0.003225
Enterobacteriales	0.0295	0.01854	0.01831	0.009667	0.1537	0.249	0.006522	0.002772
Chromatiales	0.02299	0.012	0.009627	0.007015	0.1424	0.2936	0.003404
Pseudomonadales	0.09308	0.08921	0.356	0.7284	0.1274	0.3179	0.862	0.8454
Flavobacteriales	0.01366		0.003981	0.00231	0.05238	0.002703	0.00706	0.001322
Oceanospirillales	0.01045	0.001145	0.001086		0.04485	0.007503	0.001398	0.00158
Burkholderiales	0.3467	0.8304	0.2231	0.04474	0.03914	0.009434		0.001354
Cytophagales	0.03914	0.006203	0.06496	0.00231	0.02944	0.002207	0.01473
Alteromonadales	0.009002	0.004533	0.005537	0.003935	0.02829	0.03172	0.002007	0.00187
Actinomycetales	0.002894		0.005139	0.004363	0.0166	0.001214	0.00663	0.01773
Sphingomonadales	0.003617		0.009192	0.004705	0.01133	0.001545		0.004127
Vibrionales	0.002572		0.001737		0.009697	0.008882
Xanthomonadales	0.1321	0.00334	0.001194	0.02164	0.005225	0.01501	0.01756	0.04597
Bacteroidales	0.004501		0.001013		0.003941
Sphingobacteriales	0.02781				0.003099
Aeromonadales	0.004903	0.00272	0.002099		0.00248	0.005903	0.001003
Pasteurellales					0.00186	0.002262
Rhizobiales	0.02347	0.003269	0.03214	0.005817	0.001771	0.002814	0.001971
Bacillales	0.008359	0.001789	0.03753	0.1519	0.001505	0.03156		0.002386
Acidimicrobiales	0.004099				0.001505
Methylophilales	0.01608				0.001373
Gammaproteobacteria_incertae_sedis	0.001206				0.001284	0.001931
Puniceicoccales					0.0009741
Campylobacterales		0.002171
Rhodocyclales	0.0209	0.001933
Caulobacterales	0.003054	0.001026	0.007745	0.005989
Myxococcales	0.02757
Planctomycetales	0.01278
Opitutales	0.01141
Deinococcales	0.01085
Hydrogenophilales	0.009083
Rhodospirillales	0.008279						0.001362
Gemmatimonadales	0.005868
Bradymonadales	0.005787
Phycisphaerales	0.004823
Desulfuromonadales	0.004501
Bdellovibrionales	0.002974
Clostridiales	0.002813
Legionellales	0.001849
Gallionellales	0.001768
Nitrosomonadales	0.001608
Desulfobacterales	0.001608
Nitrospirales	0.001527
Thiotrichales	0.001366
Neisseriales	0.001366
Methylococcales	0.001125					0.002372
Spirochaetales	0.0009646
Lactobacillales							0.06579	0.06928

## Sheet: Family
	PSD	PSD_R2A	PSD_R2A100	PSD_TSBA500	PW	PW_R2A	PW_R2A100	PW_TSBA500
Comamonadaceae	0.2819	0.8054	0.2176	0.04165	0.02352	0.00623
Xanthomonadaceae	0.123	0.003242	0.00103	0.02181	0.004596	0.01435	0.01753	0.04587
Chloroplast	0.08995				0.004686		0.001365	0.001679
Rhodobacteraceae	0.05086	0.01687	0.2197	0.005432	0.3156	0.009345	0.003234
Moraxellaceae	0.04636	0.04315	0.001141	0.001035	0.007318	0.004172	0.001437	0.001259
Pseudomonadaceae	0.0432	0.04771	0.3606	0.7329	0.1202	0.3161	0.8621	0.8449
Enterobacteriaceae	0.02898	0.01894	0.01862	0.009743	0.1549	0.251	0.006539	0.002776
Saprospiraceae	0.02338
Rhodocyclaceae	0.02053	0.001975
Burkholderiaceae	0.01674	0.007801	0.001656		0.0009817	0.002614
Flammeovirgaceae	0.01651		0.001141		0.00232
Methylophilaceae	0.0158				0.001383
Chromatiaceae	0.01445	0.01192	0.009676	0.006984	0.1426	0.2899	0.002874
Planctomycetaceae	0.01256
Burkholderiales_incertae_sedis	0.01232	0.006704	0.001619
Opitutaceae	0.01121
Trueperaceae	0.01058
Flavobacteriaceae	0.009003		0.003937	0.002328	0.03815	0.002726	0.007043	0.001324
Hydrogenophilaceae	0.008924
Cyclobacteriaceae	0.008293	0.005436	0.06049	0.002156	0.02343	0.001891	0.01391
Sinobacteraceae	0.006713
Oxalobacteraceae	0.006555	0.006046	0.001177
Alteromonadaceae	0.005765	0.002365	0.0039	0.003449	0.01758	0.0148	0.001401
Gemmatimonadaceae	0.005765
Bradymonadaceae	0.005686
Alcaligenaceae	0.004976	0.002487			0.01062
Rhodospirillaceae	0.004976
Phycisphaeraceae	0.004739
Aeromonadaceae	0.00466	0.002755	0.002097		0.002365	0.005841
Bacillaceae 1	0.00466	0.00139	0.03407	0.1373		0.004283		0.001905
Cryomorphaceae	0.004186				0.01392
Hyphomicrobiaceae	0.004107	0.001146	0.00504
Rhodobiaceae	0.004107
Desulfuromonadaceae	0.00308
Caulobacteraceae	0.002843	0.001048	0.0078	0.006036
Halomonadaceae	0.002764				0.002008	0.003727
Sphingomonadaceae	0.002685		0.006255	0.00457	0.006024	0.001558		0.003616
Acidimicrobiaceae	0.002685				0.001428
Vibrionaceae	0.002527		0.001766		0.009773	0.008956
Cytophagaceae	0.002448		0.001913		0.00183
Acetobacteraceae	0.002369
Bacteriovoracaceae	0.00229
Rhizobiaceae	0.002211		0.008499	0.002242			0.001078
Oceanospirillales_incertae_sedis	0.002132
Chitinophagaceae	0.001895				0.001651
Bradyrhizobiaceae	0.001895		0.00103
Nannocystaceae	0.001816
Gallionellaceae	0.001737
Saccharospirillaceae	0.001659
Pseudoalteromonadaceae	0.00158	0.001024			0.005533	0.01113
Nitrosomonadaceae	0.00158
Phyllobacteriaceae	0.001501		0.007285
Nitrospiraceae	0.001501
Oceanospirillaceae	0.001422				0.04097	0.002336
Methylobacteriaceae	0.001422
Neisseriaceae	0.001343
Ectothiorhodospiraceae	0.001343					0.00484
Paenibacillaceae 1	0.001343		0.001104	0.005949		0.02381
Desulfobacteraceae	0.001264
Legionellaceae	0.001185
Planococcaceae	0.001185
Methylococcaceae	0.001106					0.002392
Haliangiaceae	0.001027
Microbacteriaceae			0.002208		0.01441
Erythrobacteraceae			0.002723		0.004552
Idiomarinaceae					0.002544	0.001502
Pasteurellaceae					0.001874	0.002281
Shewanellaceae					0.00116	0.001279
Staphylococcaceae				0.004052	0.001071	0.001502
Alcanivoracaceae					0.0009817	0.001001
Puniceicoccaceae					0.0009817
Brucellaceae			0.001141
Micrococcaceae			0.002612	0.003018			0.0009701	0.001001
Campylobacteraceae		0.001975
Aurantimonadaceae			0.00103
Enterococcaceae							0.06586	0.06931
Brevibacteriaceae						0.001168	0.002371	0.0142
Jonesiaceae							0.001581

## Sheet: Genus
	PSD	PSD_R2A	PSD_R2A100	PSD_TSBA500	PW	PW_R2A	PW_R2A100	PW_TSBA500
Hydrogenophaga	0.1539	0.4254	0.1223	0.01645	0.0054	0.003184
Bacillariophyta	0.1251				0.004944
Acinetobacter	0.04692	0.05727	0.001213		0.007417	0.003118	0.0009746
Pseudomonas	0.04503	0.05512	0.4555	0.7371	0.1539	0.3372	0.8569	0.8369
Arenimonas	0.02179
Comamonas	0.0209	0.05518	0.0138	0.002537	0.002537
Stenotrophomonas	0.01924	0.001044		0.02124	0.002082	0.01287	0.01665	0.04502
Rheinheimera	0.01901	0.0164	0.01324	0.007518	0.2077	0.3453	0.003041
Methylotenera	0.01657				0.001691
Opitutus	0.01579
Truepera	0.0149
Rhodoferax	0.01468	0.04131	0.01147	0.002631	0.001431
Variovorax	0.01345	0.04613	0.01157	0.001973	0.001301
Burkholderia	0.01345	0.005522	0.001264			0.003051
Delftia	0.01312	0.03926	0.01011	0.002067	0.002212
Acidovorax	0.01312	0.03633	0.008542	0.001316	0.001822
Thiobacillus	0.01256
Lysobacter	0.01223
Polaromonas	0.009895	0.02764	0.006318	0.001034	0.001301
Azoarcus	0.009562
Limnohabitans	0.00934	0.03687	0.009249	0.001598	0.006376
Aquabacterium	0.008784	0.004276
Gemmatimonas	0.008117
Bradymonas	0.008005
Algoriphagus	0.007894	0.001347	0.04771		0.004554	0.00126	0.0138
Phycisphaera	0.006671
Aeromonas	0.00656	0.001212	0.001162		0.003253	0.005837
Ramlibacter	0.006449	0.01781	0.005358
Escherichia/Shigella	0.006226	0.003434	0.003083	0.001128	0.02739	0.04225
Bacillus	0.005893	0.001717	0.04493	0.1448		0.004444		0.001922
Curvibacter	0.005559	0.01468	0.003942
Thauera	0.005226
Fulvivirga	0.005003
Diaphorobacter	0.004892	0.01219	0.00278
Dyella	0.004781
Pelomonas	0.004447	0.007744	0.001718
Pseudoxanthomonas	0.004225
Rhodanobacter	0.004225
Thermomonas	0.004225
Dokdonella	0.004003
Ilumatobacter	0.00378				0.002082
Marinobacter	0.003447				0.001366
Psychrobacter	0.003447
Perlucidibaca	0.003336
Serratia	0.003224	0.001279	0.001617		0.0147	0.01479
Providencia	0.003002	0.001212	0.002072	0.001316	0.01984	0.02434
Cupriavidus	0.003002	0.0009764
Pseudohongiella	0.003002
Halomonas	0.002891				0.001626	0.00325
Marinoscillum	0.002891
Gp6	0.002891
Desulfuromonas	0.00278
Brevundimonas	0.002668	0.001347	0.01036	0.006296
Haliscomenobacter	0.002557
Candidatus Hydrogenedens	0.002557
Flavobacterium	0.002446		0.004246	0.002443	0.04125	0.003118	0.006744	0.001118
Hyphomicrobium	0.002446
Rudaea	0.002446
Enterobacter	0.002335	0.001448	0.001668		0.01243	0.01804
Owenweeksia	0.002335				0.01132
Polynucleobacter	0.002335
Saccharospirillum	0.002335
Halobacteriovorax	0.002335
Paracoccus	0.002224	0.001683	0.03477		0.01496
Pseudoalteromonas	0.002224	0.00138	0.001213		0.007937	0.0132
Azonexus	0.002224
Brachymonas	0.002113	0.00468	0.00187
Achromobacter	0.002113	0.00165			0.003838
Roseovarius	0.002113		0.003336		0.01178
Fontimonas	0.002113
Nitrospira	0.002113
Simplicispira	0.002001	0.005084	0.001213
Vibrio	0.002001		0.001668		0.009238	0.007296
Xanthomonas	0.002001
Portibacter	0.002001
Proteus	0.00189				0.007026	0.007893
Sideroxydans	0.00189
Metallibacterium	0.00189
Massilia	0.001779	0.002424
Alkanindiges	0.001779
Oleiagrimonas	0.001779
Nevskia	0.001779
Candidatus Solibacter	0.001779
Pantoea	0.001668				0.005074	0.007363
Legionella	0.001668				0.001236
Marivirga	0.001668
Gimesia	0.001668
Dechloromonas	0.001557	0.0009764
Methylobacterium	0.001557
Sulfitobacter	0.001445		0.001718		0.0162
Methylophilus	0.001445
Rhodopirellula	0.001445
Haliangium	0.001445
Ottowia	0.001334	0.001885
Alishewanella	0.001334	0.001515	0.004448	0.003195	0.01932	0.01114
Aquiflexum	0.001334
Noviherbaspirillum	0.001223	0.002761
Ralstonia	0.001223	0.001448
Klebsiella	0.001223	0.001044			0.01073	0.01532
Alcanivorax	0.001223				0.001366	0.001194
Aspromonas	0.001223
Parvibaculum	0.001223
Kofleria	0.001223
Gp3	0.001223
Caenimonas	0.001112	0.004209
Malikia	0.001112	0.003199
Seohaeicola	0.001112				0.007612
Sphingomonas	0.001112		0.002729		0.002667	0.001459
Paenibacillus	0.001112		0.001314	0.005827		0.0268
Rhizobium	0.001112		0.005459	0.001316
Lautropia	0.001112
Moraxella	0.001112
Acidithiobacillus	0.001112
Enhydrobacter	0.001112
Nitrosomonas	0.001112
Paraperlucidibaca	0.001112
Phaeodactylibacter	0.001112
Loktanella	0.001001		0.002072		0.07566
Planktomarina	0.001001		0.001061		0.01308
Ruegeria	0.001001		0.002426		0.007286
Reinekea	0.001001				0.003058
Candidatus Pelagibacter	0.001001
Parasutterella	0.001001
Ohtaekwangia	0.001001
Chryseolinea	0.001001
Belliella		0.00532	0.03098	0.00141	0.02576
Arcobacter		0.002593
Oceanisphaera		0.002289	0.001617
Rhodobacter		0.001515	0.01309		0.004359
Devosia		0.001414	0.005661
Marinomonas					0.05445	0.001459
Thalassobius					0.006636
Amylibacter					0.005725
Rhodoluna					0.004359
Roseisalinus					0.003838
Buchnera					0.003383	0.003914
Microbacterium					0.003123
Erwinia					0.003058	0.002852
Pectobacterium					0.002537	0.004046
Kosakonia					0.002472	0.00451
Citrobacter					0.002342	0.002852
Porphyrobacter			0.001213		0.002342
Rubellimicrobium					0.002277
Aliidiomarina					0.001952
Novosphingobium			0.001264		0.001887
Erythrobacter			0.001213		0.001887
Idiomarina					0.001757	0.001393
Shewanella					0.001691	0.001526
Chlorophyta					0.001691
Tateyamaria					0.001691
Marivita					0.001691
Tropicibacter					0.001626
Staphylococcus				0.004323	0.001561	0.001725
Raoultella					0.001561	0.001128
Alcaligenes					0.001561
Yersinia					0.001496	0.002056
Photobacterium					0.001431
Shimia					0.001431
GpIIa					0.001236
Rosenbergiella					0.001171	0.001393
Coraliomargarita					0.001171
Nitriliruptor					0.001171
Serpens				0.001598	0.001106	0.001393	0.002144	0.001713
Cocleimonas					0.001041	0.001061
Sphingobium			0.001213		0.001041
Ketogulonicigenium					0.001041
Salmonella					0.0009759	0.002189
Phaeobacter					0.0009759
Litoreibacter					0.0009759
Cellvibrio						0.002123
Arsenophonus						0.001658
Brevibacterium						0.001393	0.002573	0.01538
Plesiomonas						0.001327
Tatumella						0.00126
Alteromonas						0.001194
Hafnia						0.001194
Morganella						0.001061
Edwardsiella						0.000995
Enterococcus							0.07146	0.07504
Jonesia							0.001715
Streptophyta							0.001481	0.001817
Reyranella							0.001131
Arthrobacter			0.00278	0.002067
Blastomonas				0.00141
Gemmobacter			0.005661
Mesorhizobium			0.005155
Pseudorhodobacter			0.00369
Ensifer			0.003033
Haematobacter			0.002932
Roseinatronobacter			0.002729
Tabrizicola			0.001718
Phyllobacterium			0.001314
Aureimonas			0.001213
Methylarcula			0.001162
Ochrobactrum			0.0009603
Sphingorhabdus			0.0009603
Nitrosospira
