# Supplementary material for: Analysis of Culturable Bacterial Diversity of Pangong Tso Lake via a 16S rRNA Tag Sequencing Approach
Source: Microorganisms. 2024 Feb 17;12(2):397. doi: 10.3390/microorganisms12020397 (PMC10892101; doi:10.3390/microorganisms12020397)
Supplement: Supplementary file 1 [file microorganisms-12-00397-s001.zip › microorganisms-2772852-supplementary/table S4.xlsx]

## Sheet: PSD vs PW
Genus Sample	Sediment	water	Sediment|water
1	Arenimonas	Marinomonas	Hydrogenophaga
2	Opitutus	Belliella	Acinetobacter
3	Truepera	Thalassobius	Pseudomonas
4	Burkholderia	Amylibacter	Comamonas
5	Thiobacillus	Rhodobacter	Stenotrophomonas
6	Lysobacter	Rhodoluna	Rheinheimera
7	Azoarcus	Roseisalinus	Methylotenera
8	Aquabacterium	Buchnera	Rhodoferax
9	Gemmatimonas	Microbacterium	Variovorax
10	Bradymonas	Erwinia	Delftia
11	Phycisphaera	Kosakonia	Acidovorax
12	Ramlibacter	Pectobacterium	Polaromonas
13	Bacillus	Citrobacter	Limnohabitans
14	Curvibacter	Porphyrobacter	Algoriphagus
15	Thauera	Rubellimicrobium	Aeromonas
16	Fulvivirga	Aliidiomarina	Escherichia
17	Diaphorobacter	Novosphingobium	Ilumatobacter
18	Dyella	Erythrobacter	Marinobacter
19	Pelomonas	Idiomarina	Serratia
20	Rhodanobacter	Shewanella	Providencia
21	Pseudoxanthomonas	Chlorophyta	Halomonas
22	Thermomonas	Tateyamaria	Flavobacterium
23	Dokdonella	Marivita	Enterobacter
24	Psychrobacter	Alcaligenes	Owenweeksia
25	Perlucidibaca	Staphylococcus	Paracoccus
26	Pseudohongiella	Raoultella	Pseudoalteromonas
27	Cupriavidus	Tropicibacter	Roseovarius
28	Gp6	Yersinia	Achromobacter
29	Marinoscillum	Photobacterium	Vibrio
30	Desulfuromonas	Shimia	Proteus
31	Brevundimonas	GpIIa	Pantoea
32	Haliscomenobacter	Rosenbergiella	Legionella
33	Candidatus Hydrogenedens	Coraliomargarita	Sulfitobacter
34	Hyphomicrobium	Nitriliruptor	Alishewanella
35	Rudaea	Salmonella	Klebsiella
36	Polynucleobacter	Ketogulonicigenium	Alcanivorax
37	Halobacteriovorax	Sphingobium	Seohaeicola
38	Saccharospirillum	Phaeobacter	Sphingomonas
39	Azonexus	Cocleimonas	Loktanella
40	Brachymonas	Litoreibacter	Planktomarina
41	Fontimonas		Ruegeria
42	Nitrospira		Reinekea
43	Xanthomonas
44	Simplicispira
45	Portibacter
46	Sideroxydans
47	Metallibacterium
48	Alkanindiges
49	Massilia
50	Nevskia
51	Oleiagrimonas
52	Candidatus Solibacter
53	Gimesia
54	Marivirga
55	Methylobacterium
56	Dechloromonas
57	Rhodopirellula
58	Methylophilus
59	Haliangium
60	Aquiflexum
61	Ottowia
62	Ralstonia
63	Noviherbaspirillum
64	Parvibaculum
65	Aspromonas
66	Gp3
67	Kofleria
68	Rhizobium
69	Moraxella
70	Acidithiobacillus
71	Enhydrobacter
72	Nitrosomonas
73	Paenibacillus
74	Caenimonas
75	Paraperlucidibaca
76	Phaeodactylibacter
77	Malikia
78	Lautropia
79	Candidatus Pelagibacter
80	Ohtaekwangia
81	Chryseolinea
82	Parasutterella

## Sheet: PW vs PW media
Genus Sample	Water	Media_Water	Water|Media_Water
1	Loktanella	Enterococcus	Rheinheimera
2	Marinomonas	Paenibacillus	Pseudomonas
3	Belliella	Brevibacterium	Flavobacterium
4	Sulfitobacter	Bacillus	Escherichia
5	Paracoccus	Burkholderia	Providencia
6	Planktomarina	Streptophyta	Alishewanella
7	Roseovarius		Serratia
8	Owenweeksia		Enterobacter
9	Seohaeicola		Klebsiella
10	Ruegeria		Vibrio
11	Thalassobius		Pseudoalteromonas
12	Limnohabitans		Acinetobacter
13	Amylibacter		Proteus
14	Rhodobacter		Hydrogenophaga
15	Rhodoluna		Pantoea
16	Achromobacter		Algoriphagus
17	Roseisalinus		Buchnera
18	Microbacterium		Aeromonas
19	Reinekea		Erwinia
20	Sphingomonas		Kosakonia
21	Comamonas		Pectobacterium
22	Porphyrobacter		Citrobacter
23	Rubellimicrobium		Stenotrophomonas
24	Delftia		Halomonas
25	Ilumatobacter
26	Aliidiomarina
27	Erythrobacter
28	Novosphingobium
29	Idiomarina
30	Acidovorax
31	Shewanella
32	Chlorophyta
33	Marivita
34	Methylotenera
35	Tateyamaria
36	Staphylococcus
37	Raoultella
38	Alcaligenes
39	Tropicibacter
40	Yersinia
41	Alcanivorax
42	Marinobacter
43	Photobacterium
44	Rhodoferax
45	Shimia
46	Polaromonas
47	Variovorax
48	Rosenbergiella
49	Coraliomargarita
50	GpIIa
51	Legionella
52	Nitriliruptor
53	Salmonella
54	Cocleimonas
55	Ketogulonicigenium
56	Litoreibacter
57	Phaeobacter
58	Sphingobium

## Sheet: PSD vs PSD media
Genus Sample	Sediment	Media_Sedi	Sediment|Media_Sedi
1	Arenimonas	Belliella	Hydrogenophaga
2	Methylotenera	Rhodobacter	Acinetobacter
3	Opitutus	Devosia	Pseudomonas
4	Truepera	Gemmobacter	Comamonas
5	Thiobacillus	Mesorhizobium	Stenotrophomonas
6	Lysobacter	Arthrobacter	Rheinheimera
7	Azoarcus	Staphylococcus	Rhodoferax
8	Gemmatimonas	Oceanisphaera	Variovorax
9	Bradymonas	Pseudorhodobacter	Burkholderia
10	Phycisphaera	Ensifer	Delftia
11	Aeromonas		Acidovorax
12	Thauera		Polaromonas
13	Fulvivirga		Limnohabitans
14	Dyella		Aquabacterium
15	Pseudoxanthomonas		Algoriphagus
16	Thermomonas		Ramlibacter
17	Rhodanobacter		Escherichia
18	Dokdonella		Bacillus
19	Ilumatobacter		Curvibacter
20	Psychrobacter		Diaphorobacter
21	Marinobacter		Pelomonas
22	Perlucidibaca		Providencia
23	Serratia		Brevundimonas
24	Cupriavidus		Flavobacterium
25	Pseudohongiella		Enterobacter
26	Gp6		Paracoccus
27	Halomonas		Brachymonas
28	Marinoscillum		Roseovarius
29	Desulfuromonas		Simplicispira
30	Candidatus Hydrogenedens		Alishewanella
31	Haliscomenobacter		Paenibacillus
32	Hyphomicrobium		Rhizobium
33	Rudaea		Caenimonas
34	Halobacteriovorax		Malikia
35	Owenweeksia
36	Saccharospirillum
37	Polynucleobacter
38	Pseudoalteromonas
39	Azonexus
40	Achromobacter
41	Nitrospira
42	Fontimonas
43	Vibrio
44	Portibacter
45	Xanthomonas
46	Proteus
47	Metallibacterium
48	Sideroxydans
49	Massilia
50	Alkanindiges
51	Nevskia
52	Candidatus Solibacter
53	Oleiagrimonas
54	Marivirga
55	Pantoea
56	Legionella
57	Gimesia
58	Dechloromonas
59	Methylobacterium
60	Sulfitobacter
61	Rhodopirellula
62	Haliangium
63	Methylophilus
64	Ottowia
65	Aquiflexum
66	Noviherbaspirillum
67	Ralstonia
68	Klebsiella
69	Alcanivorax
70	Gp3
71	Aspromonas
72	Kofleria
73	Parvibaculum
74	Sphingomonas
75	Acidithiobacillus
76	Seohaeicola
77	Phaeodactylibacter
78	Enhydrobacter
79	Moraxella
80	Lautropia
81	Nitrosomonas
82	Paraperlucidibaca
83	Ruegeria
84	Loktanella
85	Planktomarina
86	Reinekea
87	Chryseolinea
88	Ohtaekwangia
89	Candidatus Pelagibacter
90	Parasutterella
