# Supplementary material for: Analysis of Culturable Bacterial Diversity of Pangong Tso Lake via a 16S rRNA Tag Sequencing Approach
Source: Microorganisms. 2024 Feb 17;12(2):397. doi: 10.3390/microorganisms12020397 (PMC10892101; doi:10.3390/microorganisms12020397)
Supplement: Supplementary file 1 [file microorganisms-12-00397-s001.zip › microorganisms-2772852-supplementary/Table S5.xlsx]

## Sheet: Sheet1
Media	Component	(g/litre)
Reasoner's 2A Agar (R2A)	Casein acid hydrolysate	0.5
	Yeast extract	0.5
	Protease peptone	0.5
	Dextrose	0.5
	Starch, soluble	0.5
	Dipotassium phosphate (K2PO4)	0.3
	Magnesium phosphate [Mg(H2PO4)2]	0.24
	Sodium pyruvate (C3H3NaO3)	0.3
	Final pH (at 25˚C) (with 2N NaOH)	8.0 & 9.0±0.2
	Agar	15
Reasoner's 2A Agar (R2A 100) diluted In order to dilute the R2A media, each component of the R2A media was 100 times diluted.	Casein acid hydrolysate	0.005
	Yeast extract	0.005
	Protease peptone	0.005
	Dextrose	0.005
	Starch, soluble	0.005
	Dipotassium phosphate (K2PO4)	0.003
	Magnesium phosphate [Mg(H2PO4)2]	0.0024
	Sodium pyruvate (C3H3NaO3)	0.003
	Final pH (at 25˚C) (with 2N NaOH)	8.0 & 9.0±0.2
	Agar	15
Tryptone Soya Broth Agar (TSBA)	Pancreatic digest of casein	17
	Papaic digest of soyabean meal	3
	Sodium chloride (NaCl)	5
	Dipotassium hydrogen phosphate (K2HPO4)	2.5
	Dextrose (Glucose; C6H12O6)	2.5
	Final pH (at 25˚C) (with 2N NaOH)	8.0 & 9.0±0.2
	Agar	15
Tryptone Soya Broth Agar (TSBA 500) diluted In order to dilute the nutritionally rich Tryptone soya broth media, the above components of the TSB media were diluted 500 times for Oligotrophic bacteria culturing.	Pancreatic digest of casein	0.17
	Papaic digest of soyabean meal	0.03
	Sodium chloride (NaCl)	0.05
	Dipotassium hydrogen phosphate (K2HPO4)	0.025
	Dextrose (Glucose; C6H12O6)	0.025
	Final pH (at 25˚C) (with 2N NaOH)	8.0 & 9.0±0.2
	Agar	15
